# Supplementary material for: Safety and Osteointegration of Titanium Screws Coated with a Fibroblast Growth Factor-2–Calcium Phosphate Composite Layer in Non-Human Primates: A Pilot Study
Source: J Funct Biomater. 2023 May 8;14(5):261. doi: 10.3390/jfb14050261 (PMC10219525; doi:10.3390/jfb14050261)
Supplement: Supplementary file 1 [file jfb-14-00261-s001.zip]

Archive with 1 entries (1 files):
- jfb-2213033-supplementary.pdf
